# Supplementary material for: Gluten-Free Rice Malt Extract Powder: Pilot-Scale Production, Characterization, and Food Applications
Source: Molecules. 2025 Nov 3;30(21):4279. doi: 10.3390/molecules30214279 (PMC12610662; doi:10.3390/molecules30214279)
Supplement: Supplementary file 1 [file molecules-30-04279-s001.zip]

Archive with 1 entries (1 files):
- molecules-3859261-supplementary.pdf
